# Supplementary material for: Regulatory mechanism of vulnerability disclosure behavior considering security crowd-testing: An evolutionary game analysis
Source: PLoS One. 2024 Jun 21;19(6):e0304467. doi: 10.1371/journal.pone.0304467 (PMC11192317; doi:10.1371/journal.pone.0304467)
Supplement: S1 File — (ZIP) [file pone.0304467.s001.zip]

Archive with 37 entries (36 files):
- supporting information/
- supporting information/Fig7.m
- __MACOSX/supporting information/._Fig7.m
- supporting information/Fig9.m
- __MACOSX/supporting information/._Fig9.m
- supporting information/Fig3.eddx
- __MACOSX/supporting information/._Fig3.eddx
- supporting information/zxy4.m
- __MACOSX/supporting information/._zxy4.m
- supporting information/juzhen4.m
- __MACOSX/supporting information/._juzhen4.m
- supporting information/Fig2.eddx
- __MACOSX/supporting information/._Fig2.eddx
- supporting information/Fig12.m
- __MACOSX/supporting information/._Fig12.m
- supporting information/Fig5.eddx
- __MACOSX/supporting information/._Fig5.eddx
- supporting information/Fig11.m
- __MACOSX/supporting information/._Fig11.m
- supporting information/Fig4.eddx
- __MACOSX/supporting information/._Fig4.eddx
- supporting information/Fig14.eddx
- __MACOSX/supporting information/._Fig14.eddx
- supporting information/Fig10.m
- __MACOSX/supporting information/._Fig10.m
- supporting information/Fig6.m
- __MACOSX/supporting information/._Fig6.m
- supporting information/Fig8.m
- __MACOSX/supporting information/._Fig8.m
- supporting information/fuzhidongtaifangcheng4.m
- __MACOSX/supporting information/._fuzhidongtaifangcheng4.m
- supporting information/Fig1.eddx
- __MACOSX/supporting information/._Fig1.eddx
- supporting information/writeFig600dpi.m
- __MACOSX/supporting information/._writeFig600dpi.m
- supporting information/Fig13.m
- __MACOSX/supporting information/._Fig13.m
