# Supplementary material for: Regulatory mechanism of vulnerability disclosure behavior considering security crowd-testing: An evolutionary game analysis
Source: PLoS One. 2024 Jun 21;19(6):e0304467. doi: 10.1371/journal.pone.0304467 (PMC11192317; doi:10.1371/journal.pone.0304467)
Supplement: S1 File — (ZIP) [file pone.0304467.s001.zip › supporting information/Fig7.m]

%%figure(6);
%线条
A=20;K1=15;K2=35;F=5;C1=30;aC1=45;C3=50;C4=10;C5=6;S1=90;S2=60;S3=30;L2=50;L3=100;P1=20;P2=50;R=150;

     [t4,y4]=ode45(@(t,y) zxy4(t,y,C1,S1,S2,S3,aC1,A,C4,C5,K1,L3,P1,P2,L2,F,K2,C3,R),[0 1],[0.7 0.2 0.3]); 
points=1:1:1; 


A=20;K1=15;K2=35;F=5;C1=30;aC1=45;C3=50;C4=10;C5=6;S1=90;S2=60;S3=30;L2=50;L3=100;P1=20;P2=50;R=50;

[t5,y5]=ode45(@(t,y) zxy4(t,y,C1,S1,S2,S3,aC1,A,C4,C5,K1,L3,P1,P2,L2,F,K2,C3,R),[0 1],[0.7 0.2 0.3]); 
points=1:1:1; 


set(0, 'DefaultAxesFontName', 'Times New Roman');

figure('Position', [100, 100, 1100, 400]);
subplot('Position', [0.15, 0.15, 0.35, 0.8]);
plot(t4, y4(:,1), 'rx-', t4, y4(:,2), 'g*-', t4, y4(:,3), 'bs-', 'LineWidth', 0.8);
grid on
hold on;
xlabel('$Time$',  'interpreter', 'latex', 'Rotation', 0,'FontSize', 10);
ylabel('$Probability\ of\ cooperation\ strategy$','interpreter', 'latex', 'FontSize', 10);
set(gca, 'XTick', [0:0.1:1], 'YTick', [0:0.2:1],'FontSize', 10)
title('(a) ','Position',[0.5 -0.12]);
axis([0 1 0 1.001]);
% 图例，标题
legend('SRCs', 'Security researchers', 'Goverment');

subplot('Position', [0.55, 0.15, 0.35, 0.8]);
plot(t5, y5(:,1), 'rx-', t5, y5(:,2), 'g*-', t5, y5(:,3), 'bs-', 'LineWidth', 0.8);
grid on
hold on;
xlabel('$Time$',  'interpreter', 'latex', 'Rotation', 0,'FontSize', 10);
ylabel('$Probability\ of\ cooperation\ strategy$','interpreter', 'latex', 'FontSize', 10);
set(gca, 'XTick', [0:0.1:1], 'YTick', [0:0.2:1],'FontSize', 10)
title('(b) ','Position',[0.5 -0.12]);
axis([0 1 0 1.001]);
% 图例，标题
legend('SRCs', 'Security researchers', 'Goverment');

% 调用writeFig300dpi函数
writeFig600dpi(gcf, 'Fig7.png');
