# Supplementary material for: Regulatory mechanism of vulnerability disclosure behavior considering security crowd-testing: An evolutionary game analysis
Source: PLoS One. 2024 Jun 21;19(6):e0304467. doi: 10.1371/journal.pone.0304467 (PMC11192317; doi:10.1371/journal.pone.0304467)
Supplement: S1 File — (ZIP) [file pone.0304467.s001.zip › supporting information/Fig9.m]

%%figure(6);
%线条
A=20;K1=10;K2=35;F=5;C1=30;aC1=45;C3=50;C4=10;C5=6;S1=90;S2=60;S3=30;L2=50;L3=100;P1=20;P2=50;R=100;

     [t8,y8]=ode45(@(t,y) zxy4(t,y,C1,S1,S2,S3,aC1,A,C4,C5,K1,L3,P1,P2,L2,F,K2,C3,R),[0 1],[0.7 0.2 0.3]); 
points=1:1:1; 

A=20;K1=30;K2=35;F=5;C1=30;aC1=45;C3=50;C4=10;C5=6;S1=90;S2=60;S3=30;L2=50;L3=100;P1=20;P2=50;R=100;

     [t81,y81]=ode45(@(t,y) zxy4(t,y,C1,S1,S2,S3,aC1,A,C4,C5,K1,L3,P1,P2,L2,F,K2,C3,R),[0 1],[0.7 0.2 0.3]); 
points=1:1:1; 

A=20;K1=50;K2=35;F=5;C1=30;aC1=45;C3=50;C4=10;C5=6;S1=90;S2=60;S3=30;L2=50;L3=100;P1=20;P2=50;R=100;

     [t9,y9]=ode45(@(t,y) zxy4(t,y,C1,S1,S2,S3,aC1,A,C4,C5,K1,L3,P1,P2,L2,F,K2,C3,R),[0 1],[0.7 0.2 0.3]); 
points=1:1:1; 


A=20;K1=70;K2=35;F=5;C1=30;aC1=45;C3=50;C4=10;C5=6;S1=90;S2=60;S3=30;L2=50;L3=100;P1=20;P2=50;R=100;


     [t91,y91]=ode45(@(t,y) zxy4(t,y,C1,S1,S2,S3,aC1,A,C4,C5,K1,L3,P1,P2,L2,F,K2,C3,R),[0 1],[0.7 0.2 0.3]); 
points=1:1:1; 


set(0, 'DefaultAxesFontName', 'Times New Roman');

figure('Position', [100,100, 800, 600]);
subplot('Position', [0.1, 0.58, 0.4, 0.4]);
plot(t8, y8(:,1), 'rx-', t8, y8(:,2), 'g*-', t8, y8(:,3), 'bs-', 'LineWidth', 0.8);
grid on
hold on;
% 坐标标注，刻度间隔及区间
xlabel('$Time$',  'interpreter', 'latex', 'Rotation', 0,'FontSize', 10);
ylabel('$Probability\ of\ cooperation\ strategy$','interpreter', 'latex', 'FontSize', 10);
set(gca, 'XTick', [0:0.1:1], 'YTick', [0:0.2:1],'FontSize', 10)
title('(a) ','Position',[0.5 -0.17]);
axis([0 1 0 1.001]);
% 图例，标题
legend('SRCs', 'Security researchers', 'Goverment');

subplot('Position', [0.55, 0.58, 0.4, 0.4]);
plot(t81, y81(:,1), 'rx-', t81, y81(:,2), 'g*-', t81, y81(:,3), 'bs-', 'LineWidth', 0.8);
grid on
hold on;
xlabel('$Time$',  'interpreter', 'latex', 'Rotation', 0,'FontSize', 10);
ylabel('$Probability\ of\ cooperation\ strategy$','interpreter', 'latex', 'FontSize', 10);
set(gca, 'XTick', [0:0.1:1], 'YTick', [0:0.2:1],'FontSize', 10)
title('(b) ','Position',[0.5 -0.17]);
axis([0 1 0 1.001]);
% 图例，标题
legend('SRCs', 'Security researchers', 'Goverment');

subplot('Position', [0.1, 0.1, 0.4, 0.4]);
plot(t9,y9(:,1),'rx-',t9,y9(:,2),'g*-',t9,y9(:,3),'bs-','LineWidth',0.8);
grid on
hold on;

% 坐标标注，刻度间隔及区间
xlabel('$Time$',  'interpreter', 'latex', 'Rotation', 0,'FontSize', 10);
ylabel('$Probability\ of\ cooperation\ strategy$','interpreter', 'latex', 'FontSize', 10);
set(gca, 'XTick', [0:0.1:1], 'YTick', [0:0.2:1],'FontSize', 10)
title('(c) ','Position',[0.5 -0.17]);
axis([0 1 0 1.001]);
% 图例，标题
legend('SRCs', 'Security researchers', 'Goverment');

subplot('Position', [0.55, 0.1, 0.4, 0.4]);
plot(t91,y91(:,1),'rx-',t91,y91(:,2),'g*-',t91,y91(:,3),'bs-','LineWidth',0.8);
grid on
hold on;

% 坐标标注，刻度间隔及区间
xlabel('$Time$',  'interpreter', 'latex', 'Rotation', 0,'FontSize', 10);
ylabel('$Probability\ of\ cooperation\ strategy$','interpreter', 'latex', 'FontSize', 10);
set(gca, 'XTick', [0:0.1:1], 'YTick', [0:0.2:1],'FontSize', 10)
title('(d) ','Position',[0.5 -0.17]);
axis([0 1 0 1.001]);
% 图例，标题
legend('SRCs', 'Security researchers', 'Goverment');


% 调用writeFig300dpi函数
writeFig600dpi(gcf, 'Fig9.png');
