# Supplementary material for: Regulatory mechanism of vulnerability disclosure behavior considering security crowd-testing: An evolutionary game analysis
Source: PLoS One. 2024 Jun 21;19(6):e0304467. doi: 10.1371/journal.pone.0304467 (PMC11192317; doi:10.1371/journal.pone.0304467)
Supplement: S1 File — (ZIP) [file pone.0304467.s001.zip › supporting information/zxy4.m]

function dydt=zxy4(~,y,C1,S1,S2,S3,aC1,A,C4,C5,K1,L3,P1,P2,L2,F,K2,C3,R) %函数定义前后保持一致，y改为x，那么后面y(1)改为x(1)，以此类推。
dydt=zeros(3,1);%双方则改为（2,1），四方则改为（4,1）
%参数字母如果是希腊字母，尽量用其读音拼写，可以百度查看
dydt(1)=-y(1)*(y(1) - 1)*(C1 + S1 - S2 - S3 - aC1 + A*y(3) - C4*y(2) + C5*y(2) + K1*y(3) + L3*y(2) - C5*y(2)*y(3) - L3*y(2)*y(3));
dydt(2)=-y(2)*(y(2) - 1)*(P1 - L2 - P2 + F*y(1) + L2*y(1) + K2*y(3) + L2*y(3) - L2*y(1)*y(3));
dydt(3)=y(3)*(y(3) - 1)*(C3 - K1 - K2 - R + A*y(1) + K1*y(1) + K2*y(2));
end
%% 6平面x-t
