# Supplementary material for: Regulatory mechanism of vulnerability disclosure behavior considering security crowd-testing: An evolutionary game analysis
Source: PLoS One. 2024 Jun 21;19(6):e0304467. doi: 10.1371/journal.pone.0304467 (PMC11192317; doi:10.1371/journal.pone.0304467)
Supplement: S1 File — (ZIP) [file pone.0304467.s001.zip › supporting information/juzhen4.m]

%声明变量
syms x y z S1 S2 S3 C1 C2 C3 C4 C5 A a L1 L2 L3 P1 P2 F R K1 K2 M W aC1

%复制动态方程
dx=-x*(x-1)*(C1+S1-S2-S3-aC1+A*z-C4*y+C5*y+K1*z+L3*y-C5*y*z-L3*y*z);  
dy=-y*(y-1)*(P1-L2-P2+F*x+L2*x+K2*z+L2*z-L2*x*z);  
dz=z*(z-1)*(C3-K1-K2-R+A*x+K1*x+K2*y)

%计算复制动态方程的偏导
dxx=diff(dx,x);
dxy=diff(dx,y);
dxz=diff(dx,z);

dyx=diff(dy,x);
dyy=diff(dy,y);
dyz=diff(dy,z);

dzx=diff(dz,x);
dzy=diff(dz,y);
dzz=diff(dz,z);

%构造雅可比矩阵
Jacobian=[[dxx, dxy, dxz];[dyx, dyy, dyz];[dzx, dzy, dzz]];

%(0,0,0)点的特征值
x = 0;
y = 0;
z = 0;
A1=eval(Jacobian)

%(0,1,0)点的特征值
x = 0;
y = 1;
z = 0;
A2=eval(Jacobian)

%(0,0,1)点的特征值
x = 0;
y = 0;
z = 1;
A3=eval(Jacobian)

%(0,1,1)点的特征值
x = 0;
y = 1;
z = 1;
A4=eval(Jacobian)

%(1,0,0)点的特征值
x = 1;
y = 0;
z = 0;
A5=eval(Jacobian)

%(1,1,0)点的特征值
x = 1;
y = 1;
z = 0;
A6=eval(Jacobian)

%(1,0,1)点的特征值
x = 1;
y = 0;
z = 1;
A7=eval(Jacobian)

%(1,1,1)点的特征值
x = 1;
y = 1;
z = 1;
A8=eval(Jacobian)
