# Supplementary material for: Regulatory mechanism of vulnerability disclosure behavior considering security crowd-testing: An evolutionary game analysis
Source: PLoS One. 2024 Jun 21;19(6):e0304467. doi: 10.1371/journal.pone.0304467 (PMC11192317; doi:10.1371/journal.pone.0304467)
Supplement: S1 File — (ZIP) [file pone.0304467.s001.zip › supporting information/Fig6.m]

%% 6平面x-t
%%figure(6);
%线条
A=20;K1=15;K2=35;F=5;C1=30;aC1=45;C3=50;C4=10;C5=6;S1=90;S2=60;S3=30;L2=50;L3=100;P1=20;P2=50;R=100;

     [t1,y1]=ode45(@(t,y) zxy4(t,y,C1,S1,S2,S3,aC1,A,C4,C5,K1,L3,P1,P2,L2,F,K2,C3,R),[0 1],[0.7 0.2 0.3]); 
points=1:1:1; 


    [t2,y2]=ode45(@(t,y) zxy4(t,y,C1,S1,S2,S3,aC1,A,C4,C5,K1,L3,P1,P2,L2,F,K2,C3,R),[0 1],[0.5,0.5,0.5]); 
points=1:1:1; 

     [t3,y3]=ode45(@(t,y) zxy4(t,y,C1,S1,S2,S3,aC1,A,C4,C5,K1,L3,P1,P2,L2,F,K2,C3,R),[0 1],[0.3 0.8 0.7]); 
points=1:1:1; 

set(0, 'DefaultAxesFontName', 'Times New Roman');


figure('Position', [100,100, 800, 600]);
subplot('Position', [0.1, 0.58, 0.4, 0.4]);
plot(t1, y1(:,1), 'rx-', t1, y1(:,2), 'g*-', t1, y1(:,3), 'bs-', 'LineWidth', 0.8);
grid on
hold on;
% 坐标标注，刻度间隔及区间
xlabel('$Time$',  'interpreter', 'latex', 'Rotation', 0,'FontSize', 10);
ylabel('$Probability\ of\ cooperation\ strategy$','interpreter', 'latex', 'FontSize', 10);
set(gca, 'XTick', [0:0.1:1], 'YTick', [0:0.2:1],'FontSize', 10)
title('(a) ','Position',[0.5 -0.17]);
axis([0 1 0 1.001]);
% 图例，标题
legend('SRCs', 'Security researchers', 'Goverment');

subplot('Position', [0.55, 0.58, 0.4, 0.4]);
plot(t2, y2(:,1), 'rx-', t2, y2(:,2), 'g*-', t2, y2(:,3), 'bs-', 'LineWidth', 0.8);
grid on
hold on;
% 坐标标注，刻度间隔及区间
xlabel('$Time$',  'interpreter', 'latex', 'Rotation', 0,'FontSize', 10);
ylabel('$Probability\ of\ cooperation\ strategy$','interpreter', 'latex', 'FontSize', 10);
set(gca, 'XTick', [0:0.1:1], 'YTick', [0:0.2:1],'FontSize', 10)
title('(b) ','Position',[0.5 -0.17]);
axis([0 1 0 1.001]);
% 图例，标题
legend('SRCs', 'Security researchers', 'Goverment');

subplot('Position', [0.3, 0.1, 0.4, 0.4]);
plot(t3, y3(:,1), 'rx-', t3, y3(:,2), 'g*-', t3, y3(:,3), 'bs-', 'LineWidth', 0.8);
grid on
hold on;
% 坐标标注，刻度间隔及区间
xlabel('$Time$',  'interpreter', 'latex', 'Rotation', 0,'FontSize', 10);
ylabel('$Probability\ of\ cooperation\ strategy$','interpreter', 'latex', 'FontSize', 10);
set(gca, 'XTick', [0:0.1:1], 'YTick', [0:0.2:1],'FontSize', 10)
title('(c) ','Position',[0.5 -0.17]);
axis([0 1 0 1.001]);
% 图例，标题
legend('SRCs', 'Security researchers', 'Goverment');

% 调用writeFig300dpi函数
writeFig600dpi(gcf, 'Fig6.png');
