# Supplementary material for: Regulatory mechanism of vulnerability disclosure behavior considering security crowd-testing: An evolutionary game analysis
Source: PLoS One. 2024 Jun 21;19(6):e0304467. doi: 10.1371/journal.pone.0304467 (PMC11192317; doi:10.1371/journal.pone.0304467)
Supplement: S1 File — (ZIP) [file pone.0304467.s001.zip › supporting information/fuzhidongtaifangcheng4.m]

%的复制动态方程
syms x y z S1 S2 S3 C1 C2 C3 C4 A a L1 L2 L3 P1 P2 F R K1 K2 M W aC1 F
E1=y*z*(a*S1+S3+A-aC1-C4)+y*(1-z)*(a*S1+S3-aC1-C4)+(1-y)*z*(a*S1+A-aC1-C4-L1+F)+(1-y)*(1-z)*(a*S1-aC1-C4-L1+F);
E2=y*z*(S1+S2-K1-C1-L3)+y*(1-z)*(S1+S2-C1-L3)+(1-y)*z*(S1+S2-K1-C1-L1)+(1-y)*(1-z)*(S1+S2-C1-L1);
dx=x*(1-x)*(E1-E2);
simplify(dx)
%的复制动态方程
syms x y z 
E3=x*z*(P1-C2)+x*(1-z)*(P1-C2)+(1-x)*z*(P1-C2-L2)+(1-x)*(1-z)*(P1-L2-C2)
E4=x*z*(P2-C2-K2-F)+x*(1-z)*(P2-C2-F)+(1-x)*z*(P2-C2-K2)+(1-x)*(1-z)*(P2-C2)
dy=y*(1-y)*(E3-E4)
simplify(dy)
%的复制动态方程
syms x y z 
E5=x*y*(R+M-C3-A)+x*(1-y)*(R+K2-C3-A-W)+(1-x)*y*(R+K1-C3-W)+(1-x)*(1-y)*(R+K1+K2-C3-W)
E6=x*y*(M)+x*(1-y)*(-W)+(1-x)*y*(-W)+(1-x)*(1-y)*(-W)
dz=z*(1-z)*(E5-E6)
simplify(dz)
