# Supplementary material for: Regulatory mechanism of vulnerability disclosure behavior considering security crowd-testing: An evolutionary game analysis
Source: PLoS One. 2024 Jun 21;19(6):e0304467. doi: 10.1371/journal.pone.0304467 (PMC11192317; doi:10.1371/journal.pone.0304467)
Supplement: S1 File — (ZIP) [file pone.0304467.s001.zip › supporting information/writeFig600dpi.m]

function writeFig600dpi(figNo, fileName)
% Set the background color to white
set(figNo, 'color', 'w');
% Set the renderer to painters for vector output
set(figNo, 'renderer', 'painters');
% Set the paper size to match the figure size
set(figNo, 'PaperPositionMode', 'auto');
% Set the resolution to 300 dpi
print(figNo, fileName, '-dpng', '-r600');
end
